# Supplementary material for: Ferroptosis Driver SOCS1 and Suppressor FTH1 Independently Correlate With M1 and M2 Macrophage Infiltration in Head and Neck Squamous Cell Carcinoma
Source: Front Cell Dev Biol. 2021 Aug 30;9:727762. doi: 10.3389/fcell.2021.727762 (PMC8437260; doi:10.3389/fcell.2021.727762)
Supplement: Supplementary Table 1 — A list of ferroptosis related genes from the FerrDb database. [file Table_1.xlsx]

## Sheet: Sheet1
Table S1: Gene list of ferroptosis related genes
Driver			Suppressor
Symbol	Name	HGNC_ID	Symbol	Name	HGNC_ID
RPL8	Ribosomal protein L8	HGNC:10368	SLC7A11	Solute carrier family 7 member 11	HGNC:11059
IREB2	Iron response element binding protein 2	HGNC:6115	GPX4	Glutathione peroxidase 4	HGNC:4556
ATP5MC3	ATP synthase membrane subunit c locus 3	HGNC:843	AKR1C1	Aldo-keto reductase family 1 member C1	HGNC:384
CS	Citrate synthase	HGNC:2422	AKR1C2	Aldo-keto reductase family 1 member C2	HGNC:385
EMC2	ER membrane protein complex subunit 2	HGNC:28963	AKR1C3	Aldo-keto reductase family 1 member C3	HGNC:386
ACSF2	Acyl-CoA synthetase family member 2	HGNC:26101	GPX4	Glutathione peroxidase 4	HGNC:4556
NOX1	Nicotinamide adenine dinucleotide phosphate (NADPH) oxidase (NOX) 1	HGNC:7889	RB1	RB transcriptional corepressor 1	HGNC:9884
CYBB	Cytochrome b-245 beta chain	HGNC:2578	HSPB1	Heat shock protein family B (small) member 1	HGNC:5246
NOX3	Nicotinamide adenine dinucleotide phosphate (NADPH) oxidase (NOX) 3	HGNC:7890	HSF1	Heat shock transcription factor 1	HGNC:5224
NOX4	Nicotinamide adenine dinucleotide phosphate (NADPH) oxidase (NOX) 4	HGNC:7891	SLC7A11	Solute carrier family 7 member 11	HGNC:11059
NOX5	Nicotinamide adenine dinucleotide phosphate (NADPH) oxidase (NOX) 5	HGNC:14874	SLC7A11	Solute carrier family 7 member 11	HGNC:11059
DUOX1	Dual oxidase 1	HGNC:3062	NFE2L2	Nuclear factor, erythroid 2 like 2	HGNC:7782
DUOX2	Dual oxidase 2	HGNC:13273	SQSTM1	Sequestosome 1	HGNC:11280
G6PD	Glucose-6-phosphate dehydrogenase	HGNC:4057	NQO1	NAD(P)H quinone dehydrogenase 1	HGNC:2874
PGD	Phosphoglycerate dehydrogenase	HGNC:8891	HMOX1	Heme oxygenase 1	HGNC:5013
VDAC2	Valtage-dependent anion channels 2	HGNC:12672	FTH1	Ferritin heavy chain 1	HGNC:3976
TP53	Tumor protein p53	HGNC:11998	MUC1	Mucin 1, cell surface associated	HGNC:7508
ACSL4	Acyl-CoA synthetase long chain family member 4	HGNC:3571	MT1G	Metallothionein 1G	HGNC:7399
LPCAT3	Lysophosphatidylcholine acyltransferase 3	HGNC:30244	NFE2L2	Nuclear factor, erythroid 2 like 2	HGNC:7782
NRAS	NRAS proto-oncogene, GTPase	HGNC:7989	SLC40A1	Solute carrier family 40 member 1	HGNC:10909
KRAS	KRAS proto-oncogene, GTPase	HGNC:6407	SLC7A11	Solute carrier family 7 member 11	HGNC:11059
HRAS	HRas proto-oncogene, GTPase	HGNC:5173	GPX4	Glutathione peroxidase 4	HGNC:4556
CARS1	Cysteinyl-tRNA synthetase 1	HGNC:1493	SLC7A11	Solute carrier family 7 member 11	HGNC:11059
TP53	Tumor protein p53	HGNC:11998	CISD1	CDGSH iron sulfur domain 1	HGNC:30880
KEAP1	Kelch like ECH associated protein 1	HGNC:23177	SLC7A11	Solute carrier family 7 member 11	HGNC:11059
HMOX1	Heme oxygenase 1	HGNC:5013	GPX4	Glutathione peroxidase 4	HGNC:4556
TP53	Tumor protein p53	HGNC:11998	HSPA5	Heat shock protein family A (Hsp70) member 5	HGNC:5238
ATG5	Autophagy related 5	HGNC:589	ATF4	Activating transcription factor 4	HGNC:786
ATG7	Autophagy related 7	HGNC:16935	GPX4	Glutathione peroxidase 4	HGNC:4556
NCOA4	Nuclear receptor coactivator 4	HGNC:7671	ATF4	Activating transcription factor 4	HGNC:786
TF	Transferrin	HGNC:11740	NFE2L2	Nuclear factor, erythroid 2 like 2	HGNC:7782
ALOX5	Arachidonate 5-lipoxygenase	HGNC:435	TP53	Tumor protein p53	HGNC:11998
ALOX12	Arachidonate 12-lipoxygenase, 12S type	HGNC:429	SLC7A11	Solute carrier family 7 member 11	HGNC:11059
ALOX12B	Arachidonate 12-lipoxygenase, 12R type	HGNC:430	HELLS	Helicase, lymphoid specific	HGNC:4861
ALOX15	Arachidonate 15-lipoxygenase	HGNC:433	SCD	Stearoyl-CoA desaturase	HGNC:10571
ALOX15B	Arachidonate 15-lipoxygenase type B	HGNC:434	FADS2	Fatty acid desaturase 2	HGNC:3575
ALOXE3	Arachidonate lipoxygenase 3	HGNC:13743	SRC	SRC proto-oncogene, non-receptor tyrosine kinase	HGNC:11283
PHKG2	Phosphorylase kinase catalytic subunit gamma 2	HGNC:8931	STAT3	Signal transducer and activator of transcription 3	HGNC:11364
NCOA4	Nuclear receptor coactivator 4	HGNC:7671	NFE2L2	Nuclear factor, erythroid 2 like 2	HGNC:7782
ACSL4	Acyl-CoA synthetase long chain family member 4	HGNC:3571	PML	Promyelocytic leukemia	HGNC:9113
TP53	Tumor protein p53	HGNC:11998	NFS1	NFS1 cysteine desulfurase	HGNC:15910
SAT1	Spermidine/spermine N1-acetyltransferase 1	HGNC:10540	TP63	Tumor protein p63	HGNC:15979
ALOX15	Arachidonate 15-lipoxygenase	HGNC:433	SLC7A11	Solute carrier family 7 member 11	HGNC:11059
ACSL4	Acyl-CoA synthetase long chain family member 4	HGNC:3571	TP53	Tumor protein p53	HGNC:11998
EGFR	Epidermal growth factor receptor	HGNC:3236	CDKN1A	Cyclin dependent kinase inhibitor 1A	HGNC:1784
NOX4	NADPH oxidase 4	HGNC:7891	MIR137	microRNA 137	HGNC:31523
MAPK3	Mitogen-activated protein kinase 3	HGNC:6877	GPX4	Glutathione peroxidase 4	HGNC:4556
MAPK1	Mitogen-activated protein kinase 1	HGNC:6871	VDAC2	Voltage dependent anion channel 2	HGNC:12672
ACSL4	Acyl-CoA synthetase long chain family member 4	HGNC:3571	FH	Fumarate hydratase	HGNC:3700
ZEB1	Zinc finger E-box binding homeobox 1	HGNC:11642	CISD2	CDGSH iron sulfur domain 2	HGNC:24212
KEAP1	Kelch like ECH associated protein 1	HGNC:23177	SLC40A1	Solute carrier family 40 member 1	HGNC:10909
DPP4	Dipeptidyl peptidase 4	HGNC:3009	MIR9-1	microRNA 9-1	HGNC:31641
ALOX15	Arachidonate 15-lipoxygenase	HGNC:433	MIR9-2	microRNA 9-2	HGNC:31642
ALOX12	Arachidonate 12-lipoxygenase, 12S type	HGNC:429	MIR9-3	microRNA 9-3	HGNC:31646
CDKN2A	Cyclin dependent kinase inhibitor 2A	HGNC:1787	CBS	Cystathionine beta-synthase	HGNC:1550
PEBP1	Phosphatidylethanolamine binding protein 1	HGNC:8630	NFE2L2	Nuclear factor, erythroid 2 like 2	HGNC:7782
SOCS1	Suppressor of cytokine signaling 1	HGNC:19383	SQSTM1	Sequestosome 1	HGNC:11280
CDO1	Cysteine dioxygenase type 1	HGNC:1795	GPX4	Glutathione peroxidase 4	HGNC:4556
MYB	MYB proto-oncogene, transcription factor	HGNC:7545	ISCU	Iron-sulfur cluster assembly enzyme	HGNC:29882
HMOX1	Heme oxygenase 1	HGNC:5013	FTH1	Ferritin heavy chain 1	HGNC:3976
SLC1A5	Solute carrier family 1 member 5	HGNC:10943	ACSL3	Acyl-CoA synthetase long chain family member 3	HGNC:3570
CHAC1	ChaC glutathione specific gamma-glutamylcyclotransferase 1	HGNC:28680	OTUB1	OTU deubiquitinase, ubiquitin aldehyde binding 1	HGNC:23077
LINC00472	Long intergenic non-protein coding RNA 472	HGNC:21380	CD44	CD44 molecule (Indian blood group)	HGNC:1681
NOX4	NADPH oxidase 4	HGNC:7891	LINC00336	Long intergenic non-protein coding RNA 336	HGNC:33813
GOT1	Glutamic-oxaloacetic transaminase 1	HGNC:4432	STAT3	Signal transducer and activator of transcription 3	HGNC:11364
BECN1	Beclin 1	HGNC:1034	BRD4	Bromodomain containing 4	HGNC:13575
PRKAA2	Protein kinase AMP-activated catalytic subunit alpha 2	HGNC:9377	PRDX6	Peroxiredoxin 6	HGNC:16753
PRKAA1	Protein kinase AMP-activated catalytic subunit alpha 1	HGNC:9376	MIR17	microRNA 17	HGNC:31547
ELAVL1	ELAV like RNA binding protein 1	HGNC:3312	SCD	Stearoyl-CoA desaturase	HGNC:10571
BAP1	BRCA1 associated protein 1	HGNC:950	SESN2	Sestrin 2	HGNC:20746
ABCC1	ATP binding cassette subfamily C member 1	HGNC:51	NF2	Neurofibromin 2	HGNC:7773
ACSL4	Acyl-CoA synthetase long chain family member 4	HGNC:3571	ARNTL	Aryl hydrocarbon receptor nuclear translocator like	HGNC:701
MIR6852	microRNA 6852	HGNC:49993	HIF1A	Hypoxia inducible factor 1 subunit alpha	HGNC:4910
ACVR1B	Activin A receptor type 1B	HGNC:172	JUN	Jun proto-oncogene, AP-1 transcription factor subunit	HGNC:6204
TGFBR1	Transforming growth factor beta receptor 1	HGNC:11772	CA9	Carbonic anhydrase 9	HGNC:1383
BAP1	BRCA1 associated protein 1	HGNC:950	HSPA5	Heat shock protein family A (Hsp70) member 5	HGNC:5238
ALOX12	Arachidonate 12-lipoxygenase, 12S type	HGNC:429	TMBIM4	Transmembrane BAX inhibitor motif containing 4	HGNC:24257
ACSL4	Acyl-CoA synthetase long chain family member 4	HGNC:3571	HSPA5	Heat shock protein family A (Hsp70) member 5	HGNC:5238
HMOX1	Heme oxygenase 1	HGNC:5013	PLIN2	Perilipin 2	HGNC:248
IFNG	Interferon gamma	HGNC:5438	AIFM2	Apoptosis inducing factor mitochondria associated 2	HGNC:21411
ANO6	Anoctamin 6	HGNC:25240	AIFM2	Apoptosis inducing factor mitochondria associated 2	HGNC:21411
HMGB1	High mobility group box 1	HGNC:4983	LAMP2	Lysosomal associated membrane protein 2	HGNC:6501
TNFAIP3	TNF alpha induced protein 3	HGNC:11896	ZFP36	ZFP36 ring finger protein	HGNC:12862
ATF3	Activating transcription factor 3	HGNC:785	GPX4	Glutathione peroxidase 4	HGNC:4556
ATM	ATM serine/threonine kinase	HGNC:795	PROM2	Prominin 2	HGNC:20685
YY1AP1	YY1 associated protein 1	HGNC:30935	CHMP5	Charged multivesicular body protein 5	HGNC:26942
EGLN2	Egl-9 family hypoxia inducible factor 2	HGNC:14660	CHMP6	Charged multivesicular body protein 6	HGNC:25675
MIOX	Myo-inositol oxygenase	HGNC:14522	AKR1C1	Aldo-keto reductase family 1 member C1	HGNC:384
TAZ	Tafazzin	HGNC:11577	AKR1C2	Aldo-keto reductase family 1 member C2	HGNC:385
MTDH	Metadherin	HGNC:29608	AKR1C3	Aldo-keto reductase family 1 member C3	HGNC:386
IDH1	Isocitrate dehydrogenase (NADP(+)) 1	HGNC:5382	CBS	Cystathionine beta-synthase	HGNC:1550
TAZ	Tafazzin	HGNC:11577	NFE2L2	Nuclear factor, erythroid 2 like 2	HGNC:7782
BECN1	Beclin 1	HGNC:1034	CAV1	Caveolin 1	HGNC:1527
FBXW7	F-box and WD repeat domain containing 7	HGNC:16712	GCH1	GTP cyclohydrolase 1	HGNC:4193
PANX1	Pannexin 1	HGNC:8599
DNAJB6	DnaJ heat shock protein family (Hsp40) member B6	HGNC:14888
ACSL4	Acyl-CoA synthetase long chain family member 4	HGNC:3571
LONP1	Lon peptidase 1, mitochondrial	HGNC:9479
