# Supplementary material for: Ferroptosis Driver SOCS1 and Suppressor FTH1 Independently Correlate With M1 and M2 Macrophage Infiltration in Head and Neck Squamous Cell Carcinoma
Source: Front Cell Dev Biol. 2021 Aug 30;9:727762. doi: 10.3389/fcell.2021.727762 (PMC8437260; doi:10.3389/fcell.2021.727762)
Supplement: Supplementary Table 2 — Correlations of expressions between each two genes of the 18 selected ferroptosis related genes. [file Table_2.xlsx]

## Sheet: Sheet1
p-value
Tag	TNFAIP3	TF	SOCS1	PGD	NOX4	DUOX1	CDKN2A	ALOXE3	ALOX12	TP63	PML	HIF1A	HELLS	FTH1	FADS2	CBS	CAV1	CA9
TNFAIP3	0	1	0.0013831	0.000276118	1	1	1	1	0.678692	0.402817	2.30429e-05	1.03964e-07	1	0.542707	1	1	3.08158e-05	1
TF	0.154752	0	1	0.00587746	1	1	1	1	0.000446966	1	0.000238856	1	1	1	0.709724	0.078721	0.00270525	0.481941
SOCS1	1.41133e-05	0.212301	0	1	1	1.06201e-06	0.0456247	1	1	1	0.0022555	0.000476413	0.0558092	1	1	0.402817	1	0.32456
PGD	2.6297e-06	6.38854e-05	0.0847149	0	0.00122902	1	1	0.963272	2.07274e-15	1	1.11417e-05	0.235587	0.246351	1.57448e-06	5.46198e-16	0.0538783	5.19908e-18	7.29614e-05
NOX4	0.228748	0.22789	0.564015	1.24143e-05	0	1.82574e-05	1	1	0.202516	1	1	1	4.23664e-08	1.63622e-09	0.13508	1	0.0571827	1
DUOX1	0.538625	0.134565	8.92443e-09	0.749728	1.6157e-07	0	1	2.88575e-33	0.000181204	2.37014e-10	1.16664e-07	1.01541e-07	1.03998e-09	1.59059e-18	3.0341e-20	8.44155e-10	0.0167068	0.77599
CDKN2A	0.0602522	0.0181534	0.000530519	0.135225	0.0315183	0.0257322	0	0.00106799	1	1	1	0.00232533	0.0198826	1	0.00849696	1	1.19528e-05	1
ALOXE3	0.543683	0.243064	0.249719	0.01529	0.0363939	1.88611e-35	1.05741e-05	0	8.83394e-07	0.000166966	1	8.99791e-11	1.69511e-08	1.58059e-07	4.87803e-13	0.00275726	1.70209e-09	1
ALOX12	0.0101297	4.29775e-06	0.0221443	1.4394e-17	0.00259636	1.69349e-06	0.374608	7.36162e-09	0	9.44938e-05	1.29273e-07	1	1	1	0.000510676	1	9.37911e-08	0.0454759
TP63	0.00553985	0.0662537	0.0347623	0.0164116	0.144851	1.75566e-12	0.210252	1.54598e-06	8.66915e-07	0	1	4.46888e-17	1	1	1	1	0.0497121	1
PML	2.0574e-07	2.25336e-06	2.32525e-05	9.68842e-08	0.0201741	9.48487e-10	0.236628	0.154478	1.05962e-09	0.383189	0	1	0.00407642	1	1.01747e-17	1.47013e-06	1.11533e-14	0.511977
HIF1A	8.38421e-10	0.0234834	4.62537e-06	0.00309983	0.519071	8.1233e-10	2.42222e-05	6.56781e-13	0.963846	3.06088e-19	0.442908	0	1.42844e-06	1	0.00111966	0.693745	2.63836e-14	0.207254
HELLS	0.203432	0.172478	0.0006724	0.00328468	3.30987e-10	7.87867e-12	0.0002234	1.31404e-10	0.101663	0.29218	4.38325e-05	1.21054e-08	0	0.430134	3.91065e-19	1.32221e-10	6.59366e-14	1
FTH1	0.00798099	0.302659	0.0462444	1.35731e-08	1.24903e-11	1.06751e-20	0.135358	1.30627e-09	0.0395878	0.100149	0.0486431	0.685408	0.00605823	0	4.25537e-12	0.0331753	1	0.0751033
FADS2	0.26813	0.0109188	0.0928547	3.76688e-18	0.00170988	2.00934e-22	9.33732e-05	3.50937e-15	5.00663e-06	0.134397	6.92154e-20	1.11966e-05	2.6071e-21	3.0836e-14	0	3.76363e-15	9.59711e-28	1
CBS	0.994578	0.000984012	0.00551804	0.000641408	0.540699	6.34703e-12	0.101911	2.93326e-05	0.0678852	0.174238	1.25652e-08	0.0105113	9.72215e-13	0.000376992	2.63191e-17	0	8.05077e-10	1
CAV1	2.7762e-07	2.84763e-05	0.363254	3.51289e-20	0.00069735	0.000185631	1.04849e-07	1.3093e-11	7.44374e-10	0.000584849	7.85447e-17	1.87118e-16	4.70976e-16	0.0956509	6.31389e-30	6.00804e-12	0	7.43237e-08
CA9	0.117371	0.00688487	0.00438594	6.63286e-07	0.762157	0.0121248	0.384434	0.405341	0.000522712	0.846794	0.00741996	0.00269162	0.527289	0.000927201	0.337626	0.228754	5.85226e-10	0
Pearson's rho
Tag	TNFAIP3	TF	SOCS1	PGD	NOX4	DUOX1	CDKN2A	ALOXE3	ALOX12	TP63	PML	HIF1A	HELLS	FTH1	FADS2	CBS	CAV1	CA9
TNFAIP3	1	-0.0637308	0.192841	-0.208305	0.053922	-0.0275627	-0.0840905	0.0272203	-0.114902	0.123882	0.229747	0.270037	0.0569746	0.118518	-0.0496172	0.000304688	0.227334	0.0701187
TF	-0.0637308	1	-0.0558756	0.177813	-0.0540213	0.0670109	0.105622	-0.0523012	0.203906	0.0822065	-0.209669	-0.101308	0.0611086	-0.0461875	0.113744	0.146927	-0.186003	-0.120713
SOCS1	0.192841	-0.0558756	1	-0.077176	-0.0258596	-0.253568	0.154409	-0.0515706	-0.102305	-0.0944373	0.188002	-0.20324	0.151579	0.0891821	0.0752372	0.123939	-0.040745	0.127211
PGD	-0.208305	0.177813	-0.077176	1	-0.194065	0.0143011	0.0668978	-0.10842	0.368939	0.107273	-0.235697	-0.132022	0.131229	0.250525	0.375099	0.152146	-0.395609	-0.220163
NOX4	0.053922	-0.0540213	-0.0258596	-0.194065	1	-0.231674	-0.0961895	-0.0936081	-0.13442	-0.0652959	-0.103871	0.0289017	-0.276214	0.296849	0.139927	-0.0274221	0.151139	-0.0135682
DUOX1	-0.0275627	0.0670109	-0.253568	0.0143011	-0.231674	1	-0.0997397	0.516543	0.212167	0.308452	0.269205	0.27025	-0.299621	-0.400612	-0.416714	-0.300911	0.166409	-0.11211
CDKN2A	-0.0840905	0.105622	0.154409	0.0668978	-0.0961895	-0.0997397	1	-0.195585	0.0397909	-0.0561264	-0.0530212	-0.187601	0.164353	0.0668751	0.173838	0.0732339	-0.235081	0.0389794
ALOXE3	0.0272203	-0.0523012	-0.0515706	-0.10842	-0.0936081	0.516543	-0.195585	1	0.254952	0.212958	0.0637732	0.31408	-0.282204	-0.267034	-0.34219	-0.185709	0.296564	0.037294
ALOX12	-0.114902	0.203906	-0.102305	0.368939	-0.13442	0.212167	0.0397909	0.254952	1	0.21791	-0.268456	0.00203218	0.0732869	-0.0920725	0.202519	0.0817188	-0.270836	-0.154585
TP63	0.123882	0.0822065	-0.0944373	0.107273	-0.0652959	0.308452	-0.0561264	0.212958	0.21791	1	0.0390815	0.38629	0.0471992	-0.0736124	-0.0670398	-0.0608595	0.153251	-0.00866217
PML	0.229747	-0.209669	0.188002	-0.235697	-0.103871	0.269205	-0.0530212	0.0637732	-0.268456	0.0390815	1	0.0343902	-0.181676	-0.0882262	-0.392721	-0.251088	0.360948	0.119606
HIF1A	0.270037	-0.101308	-0.20324	-0.132022	0.0289017	0.27025	-0.187601	0.31408	0.00203218	0.38629	0.0343902	1	-0.251359	-0.0181603	-0.195045	-0.114332	0.356771	0.133935
HELLS	0.0569746	0.0611086	0.151579	0.131229	-0.276214	-0.299621	0.164353	-0.282204	0.0732869	0.0471992	-0.181676	-0.251359	1	-0.122586	0.406426	0.311849	-0.352261	-0.0283359
FTH1	0.118518	-0.0461875	0.0891821	0.250525	0.296849	-0.400612	0.0668751	-0.267034	-0.0920725	-0.0736124	-0.0882262	-0.0181603	-0.122586	1	0.330864	0.158407	0.0746027	0.147662
FADS2	-0.0496172	0.113744	0.0752372	0.375099	0.139927	-0.416714	0.173838	-0.34219	0.202519	-0.0670398	-0.392721	-0.195045	0.406426	0.330864	1	0.366123	-0.478144	-0.0429695
CBS	0.000304688	0.146927	0.123939	0.152146	-0.0274221	-0.300911	0.0732339	-0.185709	0.0817188	-0.0608595	-0.251088	-0.114332	0.311849	0.158407	0.366123	1	-0.301238	-0.0539212
CAV1	0.227334	-0.186003	-0.040745	-0.395609	0.151139	0.166409	-0.235081	0.296564	-0.270836	0.153251	0.360948	0.356771	-0.352261	0.0746027	-0.478144	-0.301238	1	0.272445
CA9	0.0701187	-0.120713	0.127211	-0.220163	-0.0135682	-0.11211	0.0389794	0.037294	-0.154585	-0.00866217	0.119606	0.133935	-0.0283359	0.147662	-0.0429695	-0.0539212	0.272445	1
