# Supplementary material for: Ferroptosis Driver SOCS1 and Suppressor FTH1 Independently Correlate With M1 and M2 Macrophage Infiltration in Head and Neck Squamous Cell Carcinoma
Source: Front Cell Dev Biol. 2021 Aug 30;9:727762. doi: 10.3389/fcell.2021.727762 (PMC8437260; doi:10.3389/fcell.2021.727762)
Supplement: Supplementary file 8 [file Table_4.xlsx]

## Sheet: Sheet1
The expression difference of SOCS1 between responders and non-responders in various data sets
No	PMID	Cancer type	Group	Drug	# Responders	# Non-responders	Log2 (Fold Change)	P value
1	26997480	Melanoma	all	Anti-PD-1 (pembrolizumab and nivolumab)	14	12	-0.714	0.283
2	26997480	Melanoma	MAPKi	Anti-PD-1 (pembrolizumab and nivolumab)	6	5	-1.271	0.413
3	26997480	Melanoma	non-MAPKi	Anti-PD-1 (pembrolizumab and nivolumab)	8	7	-0.321	0.818
4	28552987	Urothelial cancer	all	Anti-PD-L1 (atezolizumab)	9	16	0.516	0.36
5	28552987	Urothelial cancer	smoking	Anti-PD-L1 (atezolizumab)	5	9	0.602	0.619
6	28552987	Urothelial cancer	non-smoking	Anti-PD-L1 (atezolizumab)	4	7	0.418	0.8
7	29033130	Melanoma	all	Anti-PD-1 (nivolumab)	26	23	0.857	0.11
8	29033130	Melanoma	NIV3-PROG	Anti-PD-1 (nivolumab)	15	11	1.349	0.0887
9	29033130	Melanoma	NIV3-NAIVE	Anti-PD-1 (nivolumab)	11	12	0.285	0.739
10	29301960	Clear cell renal cell carcinoma (ccRCC)	all	Anti-PD-1 (nivolumab)	4	8	1.071	0.251
11	29301960	Clear cell renal cell carcinoma (ccRCC)	VEGFRi	Anti-PD-1 (nivolumab)	2	0	0	1
12	29301960	Clear cell renal cell carcinoma (ccRCC)	non-VEGFRi	Anti-PD-1 (nivolumab)	2	8	0.261	0.851
13	29443960	Urothelial cancer	all	Anti-PD-L1 (atezolizumab)	68	230	0.15	0.428
The expression difference of CDKN2A between responders and non-responders in various data sets
No	PMID	Cancer type	Group	Drug	# Responders	# Non-responders	Log2 (Fold Change)	P value
1	26997480	Melanoma	all	Anti-PD-1 (pembrolizumab and nivolumab)	14	12	0.411	0.666
2	26997480	Melanoma	MAPKi	Anti-PD-1 (pembrolizumab and nivolumab)	6	5	1.163	0.642
3	26997480	Melanoma	non-MAPKi	Anti-PD-1 (pembrolizumab and nivolumab)	8	7	-0.12	0.945
4	28552987	Urothelial cancer	all	Anti-PD-L1 (atezolizumab)	9	16	3.177	0.0111
5	28552987	Urothelial cancer	smoking	Anti-PD-L1 (atezolizumab)	5	9	2.447	0.191
6	28552987	Urothelial cancer	non-smoking	Anti-PD-L1 (atezolizumab)	4	7	4.123	0.0981
7	29033130	Melanoma	all	Anti-PD-1 (nivolumab)	26	23	0.367	0.603
8	29033130	Melanoma	NIV3-PROG	Anti-PD-1 (nivolumab)	15	11	0.766	0.482
9	29033130	Melanoma	NIV3-NAIVE	Anti-PD-1 (nivolumab)	11	12	-0.103	0.93
10	29301960	Clear cell renal cell carcinoma (ccRCC)	all	Anti-PD-1 (nivolumab)	4	8	0.21	0.868
11	29301960	Clear cell renal cell carcinoma (ccRCC)	VEGFRi	Anti-PD-1 (nivolumab)	2	0	0	1
12	29301960	Clear cell renal cell carcinoma (ccRCC)	non-VEGFRi	Anti-PD-1 (nivolumab)	2	8	-0.963	0.58
13	29443960	Urothelial cancer	all	Anti-PD-L1 (atezolizumab)	68	230	1.217	0.00186
The expression difference of FTH1 between responders and non-responders in various data sets
No	PMID	Cancer type	Group	Drug	# Responders	# Non-responders	Log2 (Fold Change)	P value
1	26997480	Melanoma	all	Anti-PD-1 (pembrolizumab and nivolumab)	14	12	0.32	0.431
2	26997480	Melanoma	MAPKi	Anti-PD-1 (pembrolizumab and nivolumab)	6	5	0.62	0.902
3	26997480	Melanoma	non-MAPKi	Anti-PD-1 (pembrolizumab and nivolumab)	8	7	0.094	0.98
4	28552987	Urothelial cancer	all	Anti-PD-L1 (atezolizumab)	9	16	-0.223	0.523
5	28552987	Urothelial cancer	smoking	Anti-PD-L1 (atezolizumab)	5	9	-0.416	0.898
6	28552987	Urothelial cancer	non-smoking	Anti-PD-L1 (atezolizumab)	4	7	0.026	0.995
7	29033130	Melanoma	all	Anti-PD-1 (nivolumab)	26	23	-0.403	0.559
8	29033130	Melanoma	NIV3-PROG	Anti-PD-1 (nivolumab)	15	11	-0.376	0.902
9	29033130	Melanoma	NIV3-NAIVE	Anti-PD-1 (nivolumab)	11	12	-0.503	0.886
10	29301960	Clear cell renal cell carcinoma (ccRCC)	all	Anti-PD-1 (nivolumab)	4	8	0.169	0.964
11	29301960	Clear cell renal cell carcinoma (ccRCC)	VEGFRi	Anti-PD-1 (nivolumab)	2	0	0	1
12	29301960	Clear cell renal cell carcinoma (ccRCC)	non-VEGFRi	Anti-PD-1 (nivolumab)	2	8	0.286	0.961
13	29443960	Urothelial cancer	all	Anti-PD-L1 (atezolizumab)	68	230	-0.031	0.741
The expression difference of CAV1 between responders and non-responders in various data sets
No	PMID	Cancer type	Group	Drug	# Responders	# Non-responders	Log2 (Fold Change)	P value
1	26997480	Melanoma	all	Anti-PD-1 (pembrolizumab and nivolumab)	14	12	-0.529	0.168
2	26997480	Melanoma	MAPKi	Anti-PD-1 (pembrolizumab and nivolumab)	6	5	-0.535	0.865
3	26997480	Melanoma	non-MAPKi	Anti-PD-1 (pembrolizumab and nivolumab)	8	7	-0.501	0.793
4	28552987	Urothelial cancer	all	Anti-PD-L1 (atezolizumab)	9	16	-0.557	0.367
5	28552987	Urothelial cancer	smoking	Anti-PD-L1 (atezolizumab)	5	9	-0.819	0.684
6	28552987	Urothelial cancer	non-smoking	Anti-PD-L1 (atezolizumab)	4	7	-0.225	0.929
7	29033130	Melanoma	all	Anti-PD-1 (nivolumab)	26	23	-0.242	0.657
8	29033130	Melanoma	NIV3-PROG	Anti-PD-1 (nivolumab)	15	11	-0.118	0.956
9	29033130	Melanoma	NIV3-NAIVE	Anti-PD-1 (nivolumab)	11	12	-0.423	0.862
10	29301960	Clear cell renal cell carcinoma (ccRCC)	all	Anti-PD-1 (nivolumab)	4	8	1.335	0.546
11	29301960	Clear cell renal cell carcinoma (ccRCC)	VEGFRi	Anti-PD-1 (nivolumab)	2	0	0	1
12	29301960	Clear cell renal cell carcinoma (ccRCC)	non-VEGFRi	Anti-PD-1 (nivolumab)	2	8	1.747	0.619
13	29443960	Urothelial cancer	all	Anti-PD-L1 (atezolizumab)	68	230	-0.304	0.0709
